# Supplementary material for: Visual mismatch negativity in Parkinson's psychosis and potential for testing treatment mechanisms
Source: Brain Commun. 2024 Sep 3;6(5):fcae291. doi: 10.1093/braincomms/fcae291 (PMC11443450; doi:10.1093/braincomms/fcae291)
Supplement: fcae291_Supplementary_Data [file fcae291_supplementary_data.zip]

Archive with 14 entries (14 files):
- Final_decision_letter.pdf
- Original_submission_decision_letter.pdf
- Original_submission_manuscript.pdf
- Original_submission_Response_to_reviewers_comments.pdf
- Revision_1_ Response_to_reviewers_comments.pdf
- Revision_1_decision_letter.pdf
- Revision_1_manuscript.pdf
- Revision_2_ Response_to_reviewers_comments.pdf
- Revision_2_decision_letter.pdf
- Revision_2_manuscript.pdf
- Revision_3_ Response_to_reviewers_comments.pdf
- Revision_3_decision_letter.pdf
- Revision_3_manuscript.pdf
- Supplementary Materials.pdf
